# Supplementary material for: Comparative Genome Analysis of Polar Mesorhizobium sp. PAMC28654 to Gain Insight into Tolerance to Salinity and Trace Element Stress
Source: Microorganisms. 2024 Jan 7;12(1):120. doi: 10.3390/microorganisms12010120 (PMC10820077; doi:10.3390/microorganisms12010120)
Supplement: Supplementary file 1 [file microorganisms-12-00120-s001.zip]

Archive with 1 entries (1 files):
- microorganisms-2722535-supplementary.pdf
